# Supplementary material for: Temporal Profile of Endogenous Anatomical Repair and Functional Recovery following Spinal Cord Injury in Adult Zebrafish
Source: PLoS One. 2014 Aug 26;9(8):e105857. doi: 10.1371/journal.pone.0105857 (PMC4144916; doi:10.1371/journal.pone.0105857)
Supplement: Supporting Information S1 — Original data. (XLSX) [file pone.0105857.s006.xlsx]

## Sheet: Sheet1
group	animal ID	ADS (cm/5min)	neurons	RT	MaON	NMLF	other	bridge
8wk	150	571.72	765					1
8wk	151	782.096	90	60	15	15	0	0			excluded for correlation because swimming <10cm
8wk	152	1193.51	40	40	0	0	0	0
8wk	153	1396.29	575					1
8wk	154	499.152	395					1
8wk	157	715.609	385					1
8wk	158	1198.54	755	515	95	50	95	1
8wk	159	261.59	540	325	55	35	125	1
8wk	160	630.453	215	160	30	0	25	1
8wk	161	8.44579	65	45	5	0	15	0
8wk	201	110.243	295					0
8wk	202	174.837	160					1
8wk	203	401.364	200					1
8wk	204	641.223	100					1
8wk	209	44.306	65					0
8wk	1001	1374.4	305					1
8wk	1002	843.699	195					1
8wk	1005	219.095	25					0
8wk	1007	28.8663	295	190	35	0	70	1
8wk	1008	839.897	70					1
8wk	1009	695.11	410	320	15	35	40	1
8wk	1023	1218.42	485	345	45	25	70	1
8wk	1024	1306.82	245					1
8wk	1032	1110.61	0					1
8wk	5081	309.353	330	200	45	25	60	1
8wk	5090	587.929	335	200	35	30	70	1
8wk	5091	258.818	755	480	90	70	115	1
8wk	5098	126.051	690	550	65	15	60	1
8wk	5100	1106.52	465	290	50	50	75	1
8wk	5103	575.151	740	410	95	75	160	1
8wk	5109	178.164	375	200	70	30	75	1
8wk	5116	338.685	410	235	80	25	70	1
8wk	5129	603.848	160	110	5	0	45	1
8wk	5149	787.146	540	310	55	40	135	1
8wk	5150	1115.18	635	340	80	75	140	1
6wk	102	16.924	150					0
6wk	103	819.28	355					1
6wk	104	656.801	445					1
6wk	303	882.571	320					1
6wk	304	782.606	500					1
6wk	311	472.028	595					1
6wk	1026	42.3966	260					1
6wk	1027	170.86	85					1
6wk	1028	23.1763	0					1
6wk	1029	686.9	635	495	45	40	55	1
6wk	1033	385.449	215	130	40	10	35	1
6wk	1034	207.488	335	230	55	15	35	1
6wk	1035	887.473	130	125	5	0	0	0
6wk	1038	6.14622	95					1
6wk	1039	12.4855	15	15	0	0	0	1
6wk	1040	4.94349	330					1
6wk	1041	26.7311	355	330	15	5	5	1
6wk	1043	14.4185	365	215	65	40	45	1
6wk	5007	1077.4	555	315	55	35	150	1
6wk	5009	1050.93	350	210	5	30	105	0
6wk	5010	926.114	995	935	45	15	0	1
6wk	5012	472.822	490	375	95	20	0	1
6wk	5021	510.94	830					1
6wk	5027	792.604	305	220	15	35	35	0
6wk	5028	634.304	655					1
6wk	5046	944.543	955	605	70	80	200	1
6wk	5053	292.07	680	440	85	70	85	1
6wk	5063	863.83	665					1
6wk	5065	506.618	750	510	70	50	120	1
6wk	5066	466.7	525	320	95	60	50	1
6wk	5069	1132.93	730	515	90	60	65	1
6wk	5074	340.114	285	170	25	30	60	1
6wk	5080	739.949	900	675	75	45	105	1
6wk	5206	911.754	955	665	110	65	115	1
4wk	50	151.996	480					1
4wk	52	1083.24	505					1
4wk	53	57.507	10					0
4wk	54	19.3157	105					0
4wk	56	730.047	490					1
4wk	64	18.5952	250					0
4wk	65	626.762	300					1
4wk	350	951.147	290					1
4wk	351	1201.38	365					1
4wk	352	920.203	230					1
4wk	354	1105.85	480					1
4wk	355	546.971	195					1
4wk	1046	4.23795	35	20	5	0	10	0
4wk	1048	574.808	220	135	30	15	40	1
4wk	1050	145.894	120	65	25	0	30	1
4wk	1051	509.952	70	55	5	0	10	1
4wk	1052	131.232	220	165	0	10	45	1
4wk	1054	261.758	255	130	40	40	45	1
4wk	1055	294.353	295	170	50	5	70	1
4wk	5153	250.254	110	50	0	20	40	0
4wk	5160	67.4191	150	115	0	0	35	1
4wk	5162	229.338	730	470	75	45	140	1
4wk	5164	54.6239	110	75	30	5	0	1
4wk	5172	157.845	680	475	65	50	90	1
4wk	5182	300.139	720	575	75	35	35	1
4wk	5185	34.9423	80	60	0	5	15	0
4wk	5189	28.594	145	45	40	25	35	0
4wk	5193	177.036	45	25	10	0	10	0
4wk	5194	241.371	0	0	0	0	0	1
4wk	5197	14.5411	180	70	30	40	40	0
4wk	5198	94.3693	460	220	105	30	105	0
4wk	5214	157.269	315	165	55	25	70	1
4wk	5215	363.13	630	380	80	40	130	1
2wk	2	13.7928	415	190	95	40	90	0
2wk	3	30.8659	735	500	60	95	80	1
2wk	4	96.1711	200	105	30	45	20	1
2wk	5	17.3148	370	260	30	30	50	1
2wk	7	15.3782	0	0	0	0	0	0
2wk	9	7.97791	130	75	30	15	10	0
2wk	11	38.8348	445	315	25	20	85	0
2wk	13	38.4196	100	30	45	0	25	0
2wk	1015	0	0	0	0	0	0	0
2wk	1017	0.74617	125	105	20	0	0	1
2wk	1018	0	175	145	30	0	0	1
2wk	1020	2.43657	15	5	10	0	0	0
2wk	5217	75.1113	0	0	0	0	0	1
2wk	5222	147.165	200	90	55	10	45	0
2wk	5223	18.7988	50	15	5	25	5	0
2wk	5224	13.4502	35	15	0	10	10	0
2wk	5225	98.1162	0	0	0	0	0	0
2wk	5227	78.0237	425	295	35	45	50	1
2wk	5228	25.7167	390	240	70	20	60	0
2wk	5229	26.531	100	55	25	5	15	0
control	1	1579.96	810	620	40	70	80	1
control	2	1707.02	710	625	55	30	0	1
control	4	770.037	690	610	20	40	20	1
control	6	1354.76	890	580	75	110	125	1
control	8	2361.36	920	645	85	105	85	1
control	9	983.739	1025	710	75	70	170	1
control	13	1417.3	1330	1155	15	55	105	1
control	22	955.801	640	475	35	35	95	1
control	26	1451.94	705	510	55	50	90	1
control	27	897.167	410	315	20	0	75	1
control	29	313.702	830	615	75	65	75	1
control	32	1762.62	1055	660	130	125	140	1
control	33	1277.13	1900	1395	90	235	180	1
control	34	978.034	2165	1575	145	175	270	1
control	35	956.371	1895	1435	105	190	165	1
control	36	1864.52	1395	1040	120	90	145	1
control	37	1611.27	1690	1280	130	75	205	1
control	39	1148.03	2020	1695	120	125	80	1
control	40	1625.12	200	85	40	40	35	1
sham	30	2102.19
sham	31	1280.53
sham	32	1104.89
sham	33	1492.22
sham	34	1344.2
sham	35	392.943
sham	36	622.323
sham	37	996.745
sham	38	1175.44
sham	39	1408.07
sham	40	1642.36
sham	41	2174.17
sham	42	1522.51
sham	43	1817.34
sham	44	2058.41
sham	45	1069.26
sham	46	1021.2
sham	47	1829.8
sham	48	1891.83
sham	49	996.236
